# Supplementary material for: TIRR regulates mRNA export and association with P-bodies in response to DNA damage
Source: Nucleic Acids Res. 2024 Aug 9;52(20):12633–49. doi: 10.1093/nar/gkae688 (PMC11551748; doi:10.1093/nar/gkae688)
Supplement: gkae688_Supplemental_Files [file gkae688_supplemental_files.zip]

Archive with 7 entries (7 files):
- Supplementary Files TIRR mRNA Export.pdf
- Supplementary movie 1 TIRR-GFP -IR.avi
- Supplementary movie 2 TIRR-GFP +IR.avi
- Supplementary movie 3 TIRR-GFP +IR +LMB.avi
- Supplementary movie 4 LSM14A-Scarlet and TIRR-GFP +IR.avi
- Supplementary table 1 RIP-seq.xlsx
- Supplementary table 2 RNA-seq.xlsx
